# Supplementary material for: St. John’s Wort (Hypericum perforatum) Products – How Variable Is the Primary Material?
Source: Front Plant Sci. 2019 Jan 24;9:1973. doi: 10.3389/fpls.2018.01973 (PMC6357942; doi:10.3389/fpls.2018.01973)
Supplement: Supplementary file 3 [file Table_1.XLSX]

## Sheet: Sheet1
Sample	H. species	Collection/acquisition date	Lat	Long	Location	Notes
1	perforatum	July 2016	N.A.	N.A.	Chengdu Market, Sichuan, China	Commercial sample
2	perforatum	July 2016	N.A.	N.A.	Anguo Market, Hebei, China	Commercial sample
3	perforatum	July 2016	N.A.	N.A.	Anguo Market, Hebei, China	Commercial sample
4	perforatum	July 2016	N.A.	N.A.	Hanzhong Market, Shanxi, China	Commercial sample
5	perforatum	July 2016	N.A.	N.A.	Hanzhong Market, Shanxi, China	Commercial sample
6	ascyron	July 2016	N.A.	N.A.	Qiannan Buyei and Miao Autonomous Prefecture, Guizhou, China
7	acmosepalum	July 2016	N.A.	N.A.	Qiannan Buyei and Miao Autonomous Prefecture, Guizhou, China
8	uralum	July 2016	N.A.	N.A.	Qiannan Buyei and Miao Autonomous Prefecture, Guizhou, China
9	acmosepalum	July 2016	N.A.	N.A.	Qiannan Buyei and Miao Autonomous Prefecture, Guizhou, China
10	densiflorum	July 2016	N.A.	N.A.	Qiannan Buyei and Miao Autonomous Prefecture, Guizhou, China
11	beanii	July 2016	N.A.	N.A.	Qiannan Buyei and Miao Autonomous Prefecture, Guizhou, China
12	patulum	July 2016	N.A.	N.A.	Qiannan Buyei and Miao Autonomous Prefecture, Guizhou, China
13	perforatum	July 2016	N.A.	N.A.	Qiannan Buyei and Miao Autonomous Prefecture, Guizhou, China
14	japonicum	July 2016	N.A.	N.A.	Qiannan Buyei and Miao Autonomous Prefecture, Guizhou, China
15	elodeoides	July 2016	N.A.	N.A.	Qiannan Buyei and Miao Autonomous Prefecture, Guizhou, China
16	perforatum	August 2016	N.A.	N.A.	Gansu, China
17	perforatum	August 2016	N.A.	N.A.	Gansu, China
18	perforatum	August 2016	N.A.	N.A.	Gansu, China
19	perforatum	August 2016	N.A.	N.A.	Gansu, China
20	perforatum	August 2016	N.A.	N.A.	Gansu, China
21	perforatum	August 2016	N.A.	N.A.	Gansu, China
22	perforatum	August 2016	N.A.	N.A.	Greece	Commercial sample
23	perforatum	August 2016	N.A.	N.A.	England	Commercial sample
24	perforatum	April 2017	N.A.	N.A.	Chile	Commercial sample
25	perforatum	April 2017	N.A.	N.A.	Chile	Commercial sample
26	perforatum	April 2017	N.A.	N.A.	Osorno, Chile	Only wood
27	perforatum	June 2017	41.7962	-6.76725	Portugal
28	perforatum	June 2017	41.8045	-6.7660	Portugal
29	perforatum	June 2017	41.79586	-6.746473	Portugal
30	perforatum	June 2017	41.7446	-6.4959	Spain
31	perforatum	June 2017	41.5343	-5.8338	Spain
32	perforatum	June 2017	40.4296	-4.5027	Spain
33	perforatum	June 2017	40.0965	-4.3912	Spain
34	perforatum	June 2017	39.2172	-1.5305	Spain
35	perforatum	June 2017	39.1111	-1.6663	Spain
36	perforatum	June 2017	38.7382	-2.0081	Spain
37	perforatum	June 2017	38.5620	-2.0730	Spain
38	perforatum	June 2017	38.0937	-1.7668	Spain
39	perforatum	June 2017	39.1612	-1.5605	Spain
40	perforatum	June 2017	39.1866	-1.4099	Spain
41	perforatum	June 2017	39.1887	-1.4311	Spain
42	perforatum	June 2017	30.0952	-1.8764	Spain
43	perforatum	June 2017	38.0929	-2.0177	Spain
44	perforatum	June 2017	38.0625	-1.7074	Spain
45	perforatum	June 2017	38.2023	-2.1309	Spain
46	perforatum	June 2017	41.7199	-6.8559	Portugal
47	perforatum	June 2017	41.7662	-6.9081	Portugal
48	perforatum	June 2017	51.5917	-0.1130	England
49	perforatum	June 2017	50.0853	8.6502	Germany
50	perforatum	July 2017	50.8496	-0.1223	England
51	perforatum	June 2017	50.5652	7.4198	Germany
52	perforatum	June 2017	51.6712	-1.0320	England
53	perforatum	June 2017	51.5671	-0.0927	England
54	perforatum	June 2017	51.6088	-1.2358	England
55	perforatum	June 2017	51.4850	-0.1622	England
56	perforatum	July 2017	51.5249	-0.1219	England
57	perforatum	June 2017	51.4285	0.2545	England
58	perforatum	July 2017	50.8578	-0.3908	England
59	perforatum	June 2017	N.A.	N.A.	Gansu, China
60	perforatum	June 2017	N.A.	N.A.	Gansu, China
61	perforatum	June 2017	N.A.	N.A.	Gansu, China
62	perforatum	June 2017	N.A.	N.A.	Gansu, China
63	perforatum	June 2017	N.A.	N.A.	Gansu, China
64	perforatum	June 2017	N.A.	N.A.	Gansu, China
65	perforatum	June 2017	N.A.	N.A.	Shumen region, Bulgaria	Commercial sample
66	perforatum	June 2017	N.A.	N.A.	Shumen region, Bulgaria	Commercial sample
67	perforatum	June 2017	50.8048	0.1297	England
68	perforatum	December 2013	N.A.	N.A.	New South Wales, Australia	Commercial sample
69	perforatum	December 2015	N.A.	N.A.	Victoria, Australia	Commercial sample
70	perforatum	December 2017	N.A.	N.A.	New South Wales, Australia	Commercial sample
71	perforatum	December 2017	N.A.	N.A.	New South Wales, Australia	Commercial sample
72	perforatum	July 2017	49.7697	11.3379	Germany
73	perforatum	July 2017	52.3507	1.5122	England
74	perforatum	July 2017	38.5492	70.7969	Tajikistan
75	perforatum	August 2017	52.7635	8.6721	Germany
76	perforatum	April 2017	N.A.	N.A.	Lebanon
77	perforatum	May 2017	39.2332	9.2366	Italy
78	perforatum	August 2017	51.1016	0.4505	England
79	perforatum	July 2017	43.7873	12.2007	Italy
80	perforatum	July 2017	43.6372	11.9879	Italy
81	perforatum	June 2017	47.5823	7.8176	Switzerland
82	perforatum	June 2017	47.5517	7.6478	Switzerland
83	perforatum	July 2017	38.9692	20.7496	Greece	Mostly fruits
84	perforatum	December 2018	-40.7015	-71.7052	Argentina
85	perforatum	January 2018	-41.0969	-71.1853	Argentina
86	perforatum	July 2017	N.A.	N.A.	Greece	Commercial sample
N.A. = not available, the sample was provided without collection location coordinates
Table 1 List of Hypericum samples utilized in the study
